# Supplementary material for: Luteolin Alleviates Inflammation Induced by Staphylococcus aureus in Bovine Mammary Epithelial Cells by Attenuating NF-κB and MAPK Activation
Source: Vet Sci. 2025 Jan 27;12(2):96. doi: 10.3390/vetsci12020096 (PMC11861667; doi:10.3390/vetsci12020096)
Supplement: Supplementary file 1 [file vetsci-12-00096-s001.zip]

Archive with 1 entries (1 files):
- vetsci-3352212-supplementary.pdf
